# Supplementary material for: Diagnostic Accuracy of PSMA-PET/CT vs. mpMRI in Primary Staging of Intermediate- and High-Risk Prostate Cancer
Source: Med Sci (Basel). 2026 Jan 31;14(1):64. doi: 10.3390/medsci14010064 (PMC12921803; doi:10.3390/medsci14010064)
Supplement: Supplementary file 1 [file medsci-14-00064-s001.zip]

Archive with 1 entries (1 files):
- medsci-4049071-supplementary.pdf
